# Supplementary material for: Hemodynamic effect of pimobendan following intramuscular and intravenous administration in healthy dogs: A pilot study
Source: Front Vet Sci. 2022 Oct 12;9:969304. doi: 10.3389/fvets.2022.969304 (PMC9597246; doi:10.3389/fvets.2022.969304)
Supplement: Supplementary file 1 [file Table_1.XLSX]

## Sheet: Reviewer Only Table 1
	Table 1. Comparison of time-series changes in HR, SBP, MAP, and DBP by pimobendan injection [RM-ANCOVA]
				Group 0: Saline IM									Group 1: Pimobedan IM									Group 2: Pimobendan IV									comparison between group for changes
				value				changes from time 0					value				changes from time 0					value				changes from time 0					Difference (Group 1 vs. Group 0)					Difference (Group 2 vs. Group 1)
				mean	95% CI			mean	95%CI		P-value		mean	95% CI			mean	95% CI		P-value		mean	95% CI			mean	95% CI		P-value		mean	95% CI		P-value		mean	95% CI		P-value
	HR (beats/min)
		Time
			0	95.944	95.9444	95.9444							95.944	95.9444	95.9444							95.944	95.9444	95.9444
			15	98.086	94.8543	101.319		2.14198	-1.09013	5.3741	0.177095		96.141	92.9061	99.375		0.196095	-3.03835	3.43054	0.898391		98.44	95.2129	101.666		2.49525	-0.731518	5.72202	0.119432		-1.94589	-6.52777	2.63599	0.377778		2.29916	-2.27141	6.86973	0.298869
			30	99.981	96.9117	103.049		4.036	0.967222	7.10504	0.0136125		99.735	96.6636	102.806		3.79	0.719131	6.86138	0.0191406		99.118	96.0542	102.182		3.174	0.109779	6.23745	0.0433056		-0.245873	-4.59639	4.10465	0.905244		-0.616641	-4.95642	3.72314	0.765037
			45	99.559	95.9481	103.17		3.615	0.0036876	7.22563	0.0497965		99.34	95.7262	102.953		3.39535	-0.218232	7.00892	0.0634949		97.601	93.9961	101.206		1.65666	-1.94834	5.26167	0.341044		-0.219311	-5.33826	4.89964	0.928088		-1.73868	-6.845	3.36764	0.477256
			60	102.445	97.6491	107.241		6.501	1.70462	11.2965	0.0114796		99.841	95.0418	104.641		3.89677	-0.902636	8.69617	0.10353		95.547	90.7591	100.335		-0.397328	-5.18534	4.39069	0.861286		-2.60379	-9.40257	4.19499	0.425181		-4.2941	-11.0761	2.4879	0.19595
			75	102.268	95.6364	108.9		6.32364	-0.308003	12.9553	0.0601098		95.187	88.5503	101.823		-0.757669	-7.3941	5.87876	0.810113		100.545	93.9245	107.166		4.6007	-2.01998	11.2214	0.1583		-7.08131	-16.4824	2.31978	0.128497		5.35837	-4.01952	14.7363	0.240606
			90	104.202	99.3925	109.011		8.257	3.44802	13.0664	0.00246105		101.901	97.0879	106.713		5.956	1.14346	10.7688	0.0188672		99.731	94.9298	104.532		3.78664	-1.01461	8.5879	0.112861		-2.30108	-9.11866	4.51649	0.481042		-2.16949	-8.97024	4.63126	0.505016
			105	104.726	98.6307	110.821		8.782	2.68625	14.8769	0.00798934		104.942	98.8424	111.042		8.998	2.89792	15.0973	0.00690035		102.499	96.4134	108.584		6.554	0.46891	12.6394	0.0366444		0.216073	-8.42471	8.85685	0.957985		-2.44348	-11.0629	6.17597	0.552914
			120	106.255	98.7696	113.74		10.31	2.82517	17.7957	0.0104566		106.773	99.2823	114.264		10.829	3.33787	18.3193	0.0078245		102.805	95.3325	110.278		6.86099	-0.61193	14.3339	0.0690544		0.518103	-10.0931	11.1293	0.918083		-3.96757	-14.5526	6.61747	0.434878
	SBP (mmHg)
		Time
			0	73.111	73.111	73.111							73.111	73.111	73.111							73.111	73.111	73.111
			15	71.008	64.847	77.17		-2.10274	-8.26452	4.05904	0.476292		71.091	64.683	77.498		-2.02057	-8.42771	4.38657	0.509817		72.234	65.794	78.675		-0.876688	-7.31751	5.56413	0.774617		0.0821706	-8.78351	8.94785	0.984421		1.14388	-8.29806	10.5858	0.79877
			30	73.695	68.961	78.428		0.583639	-4.14996	5.31724	0.79529		70.216	65.294	75.138		-2.89548	-7.81756	2.02661	0.227675		68.756	63.808	73.704		-4.35483	-9.30279	0.593137	0.0799736		-3.47912	-10.2899	3.33167	0.29174		-1.45935	-8.71283	5.79413	0.672664
			45	69.263	63.718	74.809		-3.84804	-9.3936	1.69752	0.15886		68.26	62.494	74.027		-4.85097	-10.6173	0.915413	0.0927351		71.81	66.013	77.607		-1.30099	-7.09769	4.4957	0.637691		-1.00293	-8.98198	6.97612	0.791409		3.54997	-4.94771	12.0477	0.3854
			60	69.288	61.438	77.139		-3.82266	-11.6734	4.02805	0.314028		69.302	61.139	77.466		-3.80871	-11.972	4.35461	0.333965		73.576	65.37	81.782		0.464702	-7.74154	8.67094	0.905057		0.0139522	-11.2818	11.3097	0.997924		4.27341	-7.75655	16.3034	0.458767
			75	69.951	61.863	78.039		-3.15998	-11.248	4.92806	0.416128		69.077	60.667	77.487		-4.03439	-12.4445	4.37571	0.320989		71.805	63.351	80.26		-1.30563	-9.75995	7.14869	0.745379		-0.874407	-12.5116	10.7628	0.874272		2.72876	-9.66487	15.1224	0.644041
			90	73.111	65.746	80.476		0.000350297	-7.36466	7.36536	0.99992		66.983	59.325	74.641		-6.12815	-13.7864	1.53013	0.108149		70.406	62.707	78.104		-2.70553	-10.4041	4.993	0.463487		-6.1285	-16.7254	4.46841	0.235217		3.42261	-7.86308	14.7083	0.525933
			105	72.138	63.468	80.808		-0.973154	-9.64357	7.69726	0.813256		70.375	61.359	79.391		-2.73601	-11.7517	6.27965	0.52566		72.487	63.424	81.55		-0.624169	-9.68723	8.43889	0.884677		-1.76286	-14.238	10.7123	0.766287		2.11184	-11.1742	15.3979	0.738227
			120	73.968	65.939	81.997		0.856788	-7.17187	8.88544	0.822269		69.325	60.977	77.673		-3.7862	-12.1345	4.56215	0.347201		73.874	65.482	82.266		0.762745	-7.62949	9.15498	0.848246		-4.64299	-16.1948	6.90878	0.403184		4.54894	-7.75368	16.8516	0.440986
	MAP (mmHg)
		Time
			0	53.611	53.6111	53.6111							53.611	53.6111	53.6111							53.611	53.6111	53.6111
			15	54.545	51.245	57.8441		0.933441	-2.36607	4.23295	0.553719		53.863	50.5462	57.1788		0.251415	-3.0649	3.56773	0.873158		53.926	50.4991	57.3534		0.315144	-3.11204	3.74233	0.846488		-0.682026	-5.30297	3.93891	0.756249		0.0637295	-4.82805	4.95551	0.978103
			30	56.687	53.3338	60.0396		3.07559	-0.277292	6.42846	0.069274		53.166	49.7957	56.5356		-0.445432	-3.81539	2.92452	0.780948		52.314	48.8317	55.7969		-1.29682	-4.77943	2.18579	0.437831		-3.52102	-8.2167	1.17466	0.130091		-0.851388	-5.82229	4.11951	0.718854
			45	55.797	52.4202	59.1732		2.18557	-1.19095	5.5621	0.186745		53.019	49.6253	56.4127		-0.592114	-3.98584	2.80161	0.713856		52.351	48.8438	55.8582		-1.26013	-4.7673	2.24705	0.45374		-2.77769	-7.50648	1.95111	0.228323		-0.668014	-5.67397	4.33794	0.77891
			60	55.254	50.8361	59.6718		1.64283	-2.77502	6.06069	0.438442		52.428	47.9876	56.8683		-1.18318	-5.62354	3.25718	0.576721		53.151	48.5627	57.7403		-0.459654	-5.04845	4.12915	0.83299		-2.82601	-9.01319	3.36116	0.343891		0.723525	-5.82629	7.27333	0.816148
			75	55.598	51.727	59.47		1.98738	-1.88413	5.85889	0.28947		51.647	47.7556	55.5381		-1.96425	-5.85548	1.92698	0.297252		53.088	49.0667	57.1093		-0.523129	-4.54444	3.49818	0.784314		-3.95163	-9.37365	1.47039	0.140335		1.44112	-4.29869	7.18093	0.598689
			90	56.252	52.3031	60.2016		2.6412	-1.30804	6.59044	0.173415		51.298	47.3284	55.2671		-2.31339	-6.28275	1.65596	0.231788		52.617	48.5146	56.7187		-0.994476	-5.09653	3.10758	0.611209		-4.95459	-10.4855	0.576286	0.07529		1.31892	-4.53613	7.17397	0.636466
			105	55.919	51.1274	60.7115		2.30833	-2.48375	7.10042	0.319058		53.76	48.9433	58.5763		0.148717	-4.66778	4.96521	0.948136		52.987	48.0099	57.9649		-0.623716	-5.60122	4.35379	0.792037		-2.15962	-8.87089	4.55166	0.50137		-0.772433	-7.87707	6.3322	0.818991
			120	56.838	52.5278	61.1484		3.22698	-1.08333	7.5373	0.130647		52.826	48.4941	57.1586		-0.784739	-5.11701	3.54753	0.703488		54.169	49.6918	58.646		0.557756	-3.91934	5.03485	0.793213		-4.01172	-10.0483	2.02484	0.175966		1.3425	-5.04788	7.73287	0.659192
	DBP (mmHg)
		Time
			0	45.333	45.3333	45.3333							45.333	45.3333	45.3333							45.333	45.3333	45.3333
			15	46.026	41.8677	50.1848		0.6929	-3.46567	4.85147	0.726149		43.167	39.1447	47.1886		-2.16667	-6.18862	1.85528	0.267258		46.807	42.6485	50.9657		1.47377	-2.6848	5.63234	0.459807		-2.85957	-8.64487	2.92574	0.307035		3.64043	-2.14487	9.42574	0.198559
			30	48.876	44.4331	53.3194		3.54293	-0.900214	7.98607	0.109281		42.333	38.0362	46.6305		-3	-7.29717	1.29717	0.156506		45.124	40.6806	49.5669		-0.209594	-4.65274	4.23355	0.920846		-6.54293	-12.7241	-0.361732	0.0395102		2.79041	-3.39079	8.9716	0.349359
			45	48.351	44.4253	52.2764		3.01751	-0.908005	6.94303	0.121463		43.167	39.3701	46.9632		-2.16667	-5.96322	1.62988	0.241147		43.482	39.557	47.408		-1.85084	-5.77636	2.07467	0.329057		-5.18418	-10.6453	0.276909	0.061126		0.315822	-5.14527	5.77691	0.90305
			60	46.847	43.1078	50.5862		1.51363	-2.22557	5.25283	0.399918		41.667	38.0503	45.283		-3.667	-7.28302	-0.0503122	0.0472936		44.153	40.4138	47.8922		-1.18029	-4.91949	2.5589	0.509432		-5.18029	-10.3822	0.0215929	0.050835		2.48637	-2.71551	7.68826	0.322678
			75	46.907	43.4022	50.4114		1.57345	-1.93113	5.07803	0.351913		41	37.6106	44.3894		-4.333	-7.72278	-0.943889	0.0158906		43.76	40.2553	47.2645		-1.57345	-5.07803	1.93113	0.351913		-5.90679	-10.7823	-1.03129	0.0210401		2.75988	-2.11561	7.63537	0.244792
			90	48.054	44.086	52.0216		2.7205	-1.24728	6.68828	0.163524		40.667	36.8292	44.5041		-4.667	-8.50409	-0.82924	0.0206427		43.946	39.9784	47.914		-1.38716	-5.35494	2.58062	0.465771		-7.38716	-12.907	-1.86728	0.0123447		3.2795	-2.24038	8.79939	0.223313
			105	46.896	42.8556	50.937		1.56296	-2.47778	5.6037	0.420684		44.333	40.4253	48.2413		-1	-4.90799	2.90799	0.591774		43.77	39.7296	47.8111		-1.56296	-5.6037	2.47778	0.420684		-2.56296	-8.18435	3.05843	0.344733		-0.56296	-6.18435	5.05843	0.833027
			120	46.977	43.1365	50.8179		1.64384	-2.19687	5.48455	0.374175		43.167	39.4521	46.8812		-2.16667	-5.8812	1.54786	0.231422		44.856	41.0154	48.6969		-0.477174	-4.31788	3.36354	0.793762		-3.81051	-9.15362	1.5326	0.148397		1.68949	-3.65362	7.0326	0.508711
	Data display: estimated means and 95% confidence intervals (CI) by RM-ANCOVA.

## Sheet: Reviewer Only Table 2
	Table 2. Comparison of time-series changes in aV, eV, e', E/e', pV, SV, CO and SVR by pimobendan injection [RM-ANCOVA]
				Group 0: Saline IM									Group 1: Pimobedan IM									Group 2: Pimobendan IV									comparison between group for changes
				value				changes from time 0					value				changes from time 0					value				changes from time 0					Difference (Group 1 vs. Group 0)					Difference (Group 2 vs. Group 1)
				mean	95% CI			mean	95%CI		P-value		mean	95% CI			mean	95% CI		P-value		mean	95% CI			mean	95% CI		P-value		mean	95% CI		P-value		mean	95% CI		P-value
	aV (cm/s)
		Time
			0	24.746	24.746	24.746							24.746	24.746	24.746							24.746	24.746	24.746
			15	26.454	21.913	30.996		1.70875	-2.83253	6.25003	0.433152		27.982	23.242	32.723		3.23668	-1.50394	7.97731	0.165187		29.085	24.351	33.82		4.33957	-0.395035	9.07417	0.0694718		1.52793	-5.04125	8.09712	0.625626		1.10289	-5.86375	8.06953	0.739243
			30	27.773	23.384	32.162		3.02733	-1.36204	7.41671	0.16122		26.875	22.293	31.457		2.12984	-2.45221	6.7119	0.335711		31.14	26.564	35.716		6.394	1.81826	10.9707	0.00960912		-0.897493	-7.24694	5.45196	0.766222		4.26465	-2.46896	10.9983	0.195832
			45	27.218	22.945	31.492		2.47278	-1.80058	6.74615	0.23497		29.498	25.037	33.959		4.752	0.291114	9.21302	0.038445		33.101	28.645	37.556		8.355	3.89987	12.8104	0.00126003		2.27928	-3.90235	8.46092	0.442239		3.60308	-2.95256	10.1587	0.258121
			60	27.635	22.413	32.858		2.88979	-2.33238	8.11197	0.255032		31.678	26.227	37.13		6.933	1.48127	12.3841	0.0163489		31.973	26.529	37.418		7.228	1.78304	12.672	0.0129213		4.04289	-3.51125	11.597	0.270261		0.294839	-7.71634	8.30602	0.938201
			75	28.535	22.88	34.189		3.78915	-1.86553	9.44383	0.172633		32.409	26.506	38.312		7.664	1.76085	13.5667	0.0146171		32.639	26.744	38.535		7.894	1.99836	13.7892	0.0123088		3.8746	-4.30518	12.0544	0.326893		0.230007	-8.44467	8.90469	0.955454
			90	29.335	25.144	33.526		4.589	0.398269	8.78006	0.0340535		33.777	29.402	38.152		9.031	4.65646	13.4062	0.000573517		36.478	32.109	40.848		11.733	7.36354	16.1022	4.94239e-05		4.44216	-1.62018	10.5045	0.138367		2.70152	-3.7276	9.13065	0.382703
			105	29.173	23.021	35.326		4.42776	-1.72464	10.5802	0.144993		37.186	30.764	43.609		12.441	6.01835	18.8633	0.000972776		39.929	33.514	46.343		15.183	8.76877	21.5974	0.000168745		8.01307	-0.886694	16.9128	0.0739744		2.74226	-6.69596	12.1805	0.543196
			120	32.292	27.419	37.165		7.546	2.67303	12.4192	0.00504427		37.93	32.843	43.017		13.184	8.09718	18.2712	7.04472e-05		36.817	31.736	41.897		12.071	6.99085	17.1519	0.000162881		5.63806	-1.4111	12.6872	0.108301		-1.11279	-8.58844	6.36286	0.754241
	eV (cm/s)
		Time
			0	64.849	64.849	64.849							64.849	64.849	64.849							64.849	64.849	64.849
			15	67.691	61.811	73.57		2.84109	-3.03871	8.72088	0.317609		72.074	66.127	78.021		7.225	1.27799	13.1714	0.0207452		77.195	71.922	82.469		12.346	7.07231	17.6195	0.000187048		4.3836	-4.79632	13.5635	0.323123		5.12121	-2.87797	13.1204	0.191306
			30	68.183	58.93	77.436		3.33363	-5.91936	12.5866	0.452541		72.198	62.84	81.556		7.34851	-2.00976	16.7068	0.114301		85.176	76.877	93.475		20.326	12.0272	28.6252	0.000122158		4.01489	-10.4315	18.4613	0.560642		12.9777	0.389435	25.5659	0.0441678
			45	67.882	55.779	79.985		3.03234	-9.0705	15.1352	0.599449		77.234	64.994	89.475		12.385	0.144128	24.6252	0.0477004		90.937	80.082	101.792		26.088	15.233	36.943	0.000146257		9.35233	-9.5434	28.2481	0.30641		13.7033	-2.762	30.1686	0.0959356
			60	71.502	59.681	83.324		6.65296	-5.1688	18.4747	0.247421		84.053	72.097	96.01		19.204	7.24769	31.1602	0.00394429		95.903	85.3	106.505		31.053	20.4502	41.656	2.01704e-05		12.551	-5.9059	31.0079	0.166774		11.8491	-4.23381	27.9321	0.136389
			75	68.445	59.707	77.182		3.59522	-5.1426	12.333	0.392416		99.74	90.903	108.578		34.891	26.0537	43.7282	7.02226e-07		98.363	90.526	106.2		33.514	25.6769	41.3508	2.69518e-07		31.2957	17.6537	44.9378	0.000225598		-1.37714	-13.2645	10.5103	0.807378
			90	70.887	59.063	82.71		6.03743	-5.78609	17.861	0.291917		88.72	76.761	100.678		23.87	11.912	35.8281	0.00076055		96.069	85.464	106.673		31.219	20.6146	41.8236	1.9095e-05		17.8327	-0.626987	36.2923	0.0572225		7.34906	-8.73627	23.4344	0.343762
			105	72.364	60.659	84.07		7.51492	-4.19028	19.2201	0.190137		100.125	88.286	111.963		35.275	23.4367	47.1135	1.67981e-05		99.726	89.228	110.224		34.877	24.3783	45.375	5.13036e-06		27.7602	9.48527	46.0351	0.00572092		-0.398471	-16.3228	15.5259	0.957958
			120	69.596	60.511	78.68		4.74608	-4.33814	13.8303	0.281334		93.475	84.287	102.662		28.625	19.4376	37.8127	1.03987e-05		100.455	92.307	108.603		35.605	27.4578	43.7531	2.07105e-07		23.8791	9.69619	38.0619	0.00283546		6.98029	-5.37836	19.3389	0.245795
	e' (cm/s)
		Time
			0	8.897	8.89667	8.89667							8.897	8.89667	8.89667							8.897	8.89667	8.89667
			15	8.964	8.53245	9.39474		0.0669321	-0.364213	0.498077	0.744096		9.303	8.87016	9.73634		0.406582	-0.026507	0.839671	0.0636973		9.645	9.211	10.0786		0.748	0.314338	1.18197	0.0023826		0.33965	-0.270982	0.950282	0.252701		0.34157	-0.274708	0.957849	0.254315
			30	9.302	8.31281	10.2908		0.405151	-0.58386	1.39416	0.394438		9.539	8.54563	10.5326		0.642433	-0.351037	1.6359	0.187147		10.832	9.83728	11.8276		1.936	0.940614	2.93088	0.000940273		0.237282	-1.16346	1.63802	0.721792		1.29332	-0.120376	2.70701	0.0699364
			45	9.057	7.95384	10.1611		0.160783	-0.942828	1.26439	0.75929		9.658	8.54948	10.7667		0.761399	-0.347189	1.86999	0.162855		11.034	9.92404	12.1449		2.138	1.02737	3.24826	0.00102233		0.600616	-0.962433	2.16366	0.423671		1.37642	-0.201081	2.95392	0.0823346
			60	8.856	7.7137	9.99757		-0.0410347	-1.18297	1.1009	0.939657		10.745	9.59808	11.8922		1.849	0.701418	2.99558	0.00385619		11.751	10.6019	12.8999		2.854	1.7052	4.0032	0.000106657		1.89	0.27221	3.50686	0.0251841		1.0057	-0.626578	2.63798	0.207533
			75	8.854	7.41291	10.2944		-0.0429941	-1.48376	1.39777	0.949873		10.577	9.1295	12.024		1.68	0.23283	3.12735	0.0259716		11.853	10.4032	13.3026		2.956	1.50656	4.40592	0.000636216		1.72308	-0.317474	3.76364	0.091631		1.27615	-0.783274	3.33557	0.205087
			90	9.406	8.29067	10.5216		0.509446	-0.605995	1.62489	0.343923		11.486	10.3658	12.6068		2.59	1.46916	3.7101	0.000210675		11.848	10.7252	12.9699		2.951	1.82858	4.07327	6.10754e-05		2.08	0.500381	3.65999	0.0135226		0.361294	-1.23312	1.9557	0.634479
			105	8.954	7.64125	10.2661		0.0570209	-1.25541	1.36945	0.927078		11.027	9.70823	12.3449		2.13	0.81156	3.44826	0.00378923		12.18	10.8592	13.5003		3.283	1.96251	4.60363	0.000105809		2.073	0.214086	3.93169	0.0313567		1.15316	-0.722835	3.02915	0.208538
			120	8.906	7.71194	10.101		0.00981327	-1.18473	1.20436	0.986191		11.408	10.2083	12.6082		2.512	1.31162	3.71148	0.000509604		11.68	10.4784	12.8822		2.784	1.58169	3.98557	0.00020672		2.502	0.809904	4.19358	0.00679461		0.272079	-1.4354	1.97956	0.737606
	E/e'
		Time
			0	7.46	7.4605	7.4605							7.46	7.4605	7.4605							7.46	7.4605	7.4605
			15	8.176	7.50024	8.85175		0.715	0.0397449	1.39125	0.0394631		7.614	6.95297	8.27416		0.153065	-0.507528	0.813659	0.626926		8.209	7.55712	8.86124		0.749	0.0966263	1.40074	0.027371		-0.562433	-1.53191	0.407046	0.233828		0.595617	-0.32389	1.51513	0.186444
			30	7.712	6.49898	8.92514		0.251566	-0.961515	1.46465	0.663277		7.543	6.35677	8.72851		0.0821432	-1.10372	1.26801	0.884015		8.205	7.03455	9.37563		0.744591	-0.42595	1.91513	0.193999		-0.169422	-1.90979	1.57094	0.837618		0.662448	-0.98821	2.31311	0.403875
			45	7.943	6.99631	8.88876		0.482037	-0.464188	1.42826	0.293005		7.91	6.98452	8.83451		0.449016	-0.475982	1.37401	0.315462		8.609	7.69589	9.52198		1.148	0.235396	2.06148	0.0173331		-0.033021	-1.39054	1.32449	0.959129		0.699423	-0.58812	1.98697	0.263448
			60	8.614	7.40704	9.82141		1.15373	-0.0534592	2.36092	0.0596005		7.464	6.28343	8.64364		0.00303848	-1.17707	1.18314	0.995672		8.544	7.37914	9.70885		1.0835	-0.0813588	2.24835	0.0658873		-1.15069	-2.8826	0.581218	0.176066		1.08046	-0.562181	2.7231	0.180151
			75	8.484	7.21593	9.75292		1.02392	-0.244571	2.29242	0.105372		8.972	7.7321	10.2122		1.512	0.271606	2.75169	0.020391		8.774	7.5504	9.99843		1.314	0.0899012	2.53793	0.0371865		0.48772	-1.33214	2.30759	0.574549		-0.19773	-1.92379	1.52833	0.809482
			90	7.955	7.08616	8.82458		0.494871	-0.374339	1.36408	0.242214		7.462	6.61268	8.31211		0.00189739	-0.847814	0.851608	0.996246		8.31	7.47105	9.14851		0.849	0.0105525	1.68801	0.0475465		-0.492974	-1.74	0.75405	0.410768		0.847385	-0.335363	2.03013	0.14667
			105	8.558	7.33789	9.77715		1.09702	-0.122604	2.31665	0.0742306		8.88	7.6877	10.0722		1.419	0.227204	2.61174	0.0229607		8.404	7.22695	9.58067		0.943313	-0.233547	2.12017	0.107608		0.322448	-1.42731	2.0722	0.698619		-0.47616	-2.13573	1.18341	0.548179
			120	8.096	7.25322	8.93962		0.635921	-0.207279	1.47912	0.128062		8.169	7.34479	8.99335		0.708571	-0.115713	1.53286	0.0864938		8.688	7.87404	9.5013		1.227	0.413541	2.0408	0.00598986		0.0726502	-1.13706	1.28236	0.899342		0.518601	-0.628754	1.66596	0.348778
	pV (cm/s)
		Time
			0	81.41	81.41	81.41							81.41	81.41	81.41							81.41	81.41	81.41
			15	89.355	83.861	94.848		7.945	2.45061	13.4385	0.00780935		91.357	85.959	96.754		9.947	4.54916	15.3444	0.00144482		94.899	89.581	100.216		13.489	8.17132	18.8061	8.69986e-05		2.0022	-5.88875	9.89315	0.594862		3.54194	-3.97739	11.0613	0.3295
			30	94.351	85.881	102.822		12.941	4.47103	21.4116	0.00550965		106.293	97.971	114.615		24.883	16.5614	33.2048	1.61852e-05		109.667	101.469	117.865		28.257	20.0592	36.4553	3.39033e-06		11.9418	-0.224018	24.1077	0.0538035		3.37412	-8.21878	14.967	0.542508
			45	97.456	87.287	107.624		16.046	5.87729	26.2144	0.00444843		110.028	100.038	120.018		28.618	18.6279	38.6084	2.54472e-05		129.993	120.151	139.834		48.583	38.7409	58.4244	4.58521e-08		12.5723	-2.03283	27.1774	0.0861015		19.9646	6.0473	33.8818	0.00820275
			60	93.017	76.206	109.829		11.6073	-5.20416	28.4187	0.1608		114.426	97.91	130.943		33.016	16.4997	49.533	0.000751682		141.491	125.22	157.763		60.081	43.8102	76.3525	1.53992e-06		21.4091	-2.73722	45.5553	0.0779965		27.065	4.0559	50.0741	0.0243656
			75	96.408	81.954	110.861		14.998	0.543595	29.4514	0.0429962		141.856	127.656	156.056		60.446	46.2455	74.6464	2.85078e-07		145.103	131.114	159.093		63.693	49.7038	77.6826	1.25287e-07		45.4485	24.6883	66.2086	0.000344171		3.24722	-16.5352	23.0297	0.730037
			90	96.872	83.464	110.281		15.462	2.05355	28.8707	0.0268151		152.038	138.865	165.212		70.628	57.4548	83.8016	1.61366e-08		136.621	123.644	149.599		55.211	42.2337	68.189	2.86939e-07		55.1661	35.9073	74.4248	2.54603e-05		-15.4169	-33.7686	2.93489	0.0931475
			105	104.127	88.124	120.129		22.717	6.71407	38.7194	0.00874209		150.087	134.365	165.809		68.677	52.9549	84.399	2.0817e-07		136.66	121.171	152.148		55.25	39.7612	70.738	2.29332e-06		45.9602	22.9756	68.9449	0.000749717		-13.4274	-35.3295	8.47481	0.209681
			120	108.131	98.351	117.912		26.721	16.9414	36.5016	4.14592e-05		141.313	131.704	150.922		59.903	50.2944	69.5116	2.30513e-09		145.29	135.825	154.756		63.88	54.4147	73.3463	8.15259e-10		33.1815	19.1343	47.2287	0.000172061		3.97748	-9.40817	17.3631	0.534205
	SV (mL)
		Time
			0	13.729	13.729	13.729							13.729	13.729	13.729							13.729	13.729	13.729
			15	14.192	13.004	15.38		0.462251	-0.725661	1.65016	0.417958		15.965	14.731	17.198		2.235	1.00155	3.46891	0.00164652		15.307	14.121	16.493		1.578	0.391434	2.7636	0.0127839		1.77298	0.0156632	3.5303	0.04825		-0.657711	-2.41132	1.0959	0.4346
			30	14.92	13.303	16.537		1.19021	-0.426661	2.80708	0.1367		17.585	15.906	19.264		3.856	2.17644	5.53478	0.000223733		17.997	16.383	19.611		4.268	2.65313	5.8819	5.78777e-05		2.6654	0.27351	5.05729	0.0314631		0.411909	-1.97494	2.79876	0.716821
			45	15.945	14.328	17.562		2.216	0.599052	3.83215	0.0107654		18.416	16.737	20.095		4.687	3.00793	6.3656	3.32524e-05		19.972	18.358	21.586		6.243	4.62858	7.8567	8.958e-07		2.47116	0.0797513	4.86258	0.0437408		1.55588	-0.830496	3.94225	0.183762
			60	15.005	12.587	17.424		1.27597	-1.14227	3.69421	0.276779		19.458	16.946	21.969		5.728	3.21683	8.23966	0.000237819		21.425	19.011	23.84		7.696	5.28126	10.1103	8.11317e-06		4.45228	0.874897	8.02965	0.0183241		1.96754	-1.6023	5.53738	0.25685
			75	16.048	13.377	18.719		2.31872	-0.352301	4.98974	0.0837408		23.101	20.327	25.875		9.372	6.59761	12.1455	4.25005e-06		20.849	18.182	23.516		7.12	4.45282	9.78665	5.24202e-05		7.05283	3.1015	11.0042	0.00184487		-2.25182	-6.19481	1.69118	0.240834
			90	15.687	13.62	17.754		1.95766	-0.108967	4.02429	0.0616135		25.423	23.277	27.57		11.694	9.54771	13.8402	1.31364e-08		20.356	18.293	22.42		6.627	4.56324	8.69015	7.46708e-06		9.73631	6.67908	12.7935	8.18646e-06		-5.06728	-8.11807	-2.01649	0.00312288
			105	16.3	14.987	17.612		2.57	1.25796	3.8824	0.000888995		22.463	21.101	23.826		8.734	7.3711	10.0967	1.60668e-09		19.997	18.687	21.307		6.268	4.95741	7.57781	6.7908e-08		6.1637	4.22249	8.1049	8.45866e-06		-2.46627	-4.40338	-0.529151	0.01625
			120	15.985	14.038	17.932		2.255	0.308861	4.20212	0.0262105		23.06	21.039	25.082		9.331	7.30908	11.3523	1.05899e-07		20.675	18.731	22.619		6.945	5.00183	8.8891	2.2476e-06		7.07523	4.19551	9.95494	0.000118546		-2.38525	-5.25889	0.488388	0.096736
	CO (L/min)
		Time
			0	1.296	1.296	1.296							1.296	1.296	1.296							1.296	1.296	1.296
			15	1.458	1.301	1.615		0.162	0.0058336	0.318993	0.0430573		1.514	1.346	1.681		0.218	0.0505298	0.385465	0.0144073		1.537	1.378	1.696		0.241	0.0824579	0.400054	0.00571532		0.0555841	-0.181352	0.29252	0.622677		0.0232588	-0.218067	0.264584	0.83921
			30	1.47	1.244	1.695		0.173986	-0.0519395	0.399911	0.120838		1.78	1.538	2.022		0.485	0.242892	0.726162	0.000732504		1.797	1.568	2.026		0.501	0.272361	0.730613	0.000344902		0.310542	-0.0313282	0.652411	0.07172		0.01696	-0.331243	0.365163	0.918281
			45	1.611	1.128	2.094		0.315089	-0.167965	0.798143	0.183573		2.123	1.606	2.64		0.828	0.310898	1.34418	0.00401931		1.963	1.473	2.453		0.667	0.177471	1.15727	0.0111519		0.512453	-0.218504	1.24341	0.154893		-0.160172	-0.904669	0.584326	0.651577
			60	1.541	1.227	1.854		0.24498	-0.068251	0.558211	0.115629		1.918	1.583	2.253		0.622	0.287354	0.957378	0.00135677		2.055	1.737	2.373		0.759	0.441651	1.07699	0.000153957		0.377386	-0.0965954	0.851367	0.109763		0.136954	-0.345807	0.619715	0.552632
			75	1.637	1.227	2.047		0.341345	-0.0687343	0.751425	0.0958871		2.385	1.947	2.824		1.09	0.651086	1.52828	0.000106484		2.111	1.695	2.527		0.816	0.39975	1.23153	0.000879643		0.748336	0.127803	1.36887	0.0215346		-0.274041	-0.906068	0.357986	0.36815
			90	1.685	1.359	2.011		0.389	0.0635137	0.715115	0.0225457		2.507	2.158	2.855		1.211	0.862604	1.55951	3.08637e-06		2.195	1.865	2.526		0.9	0.569209	1.23004	4.29596e-05		0.821745	0.328743	1.31475	0.00304609		-0.311433	-0.813567	0.190701	0.204704
			105	1.767	1.478	2.055		0.471	0.182165	0.759873	0.00355358		2.321	2.012	2.63		1.025	0.716232	1.33411	5.19524e-06		2.191	1.898	2.484		0.895	0.602529	1.18842	1.27803e-05		0.554153	0.117059	0.991246	0.01662		-0.129696	-0.574886	0.315495	0.542131
			120	1.717	1.365	2.068		0.421	0.0697105	0.772927	0.0222366		2.441	2.065	2.817		1.145	0.76934	1.52145	1.32851e-05		2.216	1.859	2.572		0.92	0.56336	1.27654	7.37215e-05		0.724078	0.192025	1.25613	0.0112159		-0.225446	-0.767356	0.316463	0.387323
	SVR (dyne・sec/cm5)
		Time
			0	3098.43	3098.43	3098.43							3098.43	3098.43	3098.43							3098.43	3098.43	3098.43
			15	2917.92	2626.23	3209.61		-180.505	-472.196	111.185	0.205666		2704.74	2384.09	3025.38		-393.693	-714.337	-73.0484	0.0196554		2585.94	2280.21	2891.66		-512.493	-818.218	-206.769	0.00292533		-213.187	-659.033	232.658	0.322493		-118.801	-592.014	354.413	0.598724
			30	2929.79	2665.88	3193.71		-168.637	-432.553	95.2787	0.192113		2415.63	2125.51	2705.74		-682.804	-972.916	-392.691	0.000177998		2113.45	1836.84	2390.06		-984.979	-1261.59	-708.366	2.34038e-06		-514.167	-917.558	-110.775	0.0161515		-302.176	-730.329	125.978	0.152343
			45	2683.49	2372.42	2994.57		-414.934	-726.014	-103.854	0.0125784		2264.68	1922.72	2606.64		-833.749	-1175.71	-491.791	0.000127564		1814.72	1488.68	2140.77		-1283.7	-1609.75	-957.658	7.25814e-07		-418.815	-894.296	56.6662	0.0797595		-449.956	-954.625	54.7127	0.0765251
			60	2760.59	2441.41	3079.76		-337.845	-657.023	-18.6668	0.0395162		2244.87	1894.01	2595.73		-853.562	-1204.42	-502.702	0.000130285		1782.75	1448.21	2117.28		-1315.68	-1650.22	-981.149	7.35275e-07		-515.717	-1003.58	-27.8583	0.039738		-462.121	-979.927	55.6853	0.0762682
			75	2656.04	2206.85	3105.22		-442.391	-891.576	6.79279	0.0531046		1828.02	1334.25	2321.79		-1270.41	-1764.18	-776.639	7.5718e-05		1791.99	1321.2	2262.79		-1306.44	-1777.23	-835.64	3.5373e-05		-828.019	-1514.59	-141.447	0.0215291		-36.0258	-764.743	692.691	0.917061
			90	2671.31	2349.41	2993.21		-427.122	-749.021	-105.224	0.0129546		1693.92	1340.07	2047.77		-1404.51	-1758.36	-1050.66	6.59326e-07		1729.54	1392.15	2066.92		-1368.89	-1706.28	-1031.51	5.07554e-07		-977.386	-1469.4	-485.368	0.000791724		35.6134	-486.607	557.833	0.885796
			105	2615.45	2244.67	2986.22		-482.983	-853.76	-112.206	0.014353		1905.43	1497.85	2313.01		-1193	-1600.58	-785.416	2.02953e-05		1744.68	1356.06	2133.29		-1353.75	-1742.37	-965.136	3.00669e-06		-710.014	-1276.74	-143.287	0.0176995		-160.755	-762.271	440.761	0.575606
			120	2561.03	2323.82	2798.24		-537.4	-774.612	-300.187	0.000252979		1798.22	1537.46	2058.98		-1300.21	-1560.96	-1039.45	4.04177e-08		1739.5	1490.87	1988.13		-1358.93	-1607.56	-1110.3	1.26169e-08		-762.806	-1125.38	-400.23	0.000487573		-58.7233	-443.556	326.11	0.748297
	Data display: estimated means and 95% confidence intervals (CI) by RM-ANCOVA.
